# Supplementary material for: Parental acceptability of newborn screening expansion in the genomic era: A nationwide French survey informed by the Theoretical Framework of Acceptability (SeDeN-p3)
Source: PLoS One. 2026 Jun 15;21(6):e0343754. doi: 10.1371/journal.pone.0343754 (PMC13268192; doi:10.1371/journal.pone.0343754)
Supplement: S6 Table — Overview of selected published studies examining parental attitudes toward newborn screening and its expansion, including study design, population, and main findings. (XLSX) [file pone.0343754.s006.xlsx]

## Sheet: Feuil1
References	Concerns, barriers, trade-offs	Drivers and expectations	General acceptability patterns	Others results discuted	Prospective or real-world	Population studied	Study object	Geographic context
van der Pal et al., 2022	Main reasons for refusal included personal beliefs about life, concerns that the heel prick would cause pain, and worries about handling of personal and child data. Parents who declined NBS were more actively religious, placed greater importance on alternative medicine or lifestyle choices, were less inclined to vaccinate their child, and expressed more doubts about participation.	Parents primarily accepted NBS to prevent future health problems.	na	na	Prospective/hypothetical survey	Parents of a newborn	current NBS	Netherlands
Hayeems et al, 2015	Potential harms identified included anxiety, stigma, and unwanted information overload. These were considered acceptable in the case of treatable disorders but more problematic when no treatment was available. Improved information or parental choice were seen as ways to attenuate such harms.	Perceived benefits centered on improving child health and informing families. Transparency was viewed as a way to preserve choice and mitigate harms, even when early detection offered no direct medical benefit.	Very high agreement that NBS should identify serious disorders where treatment enables normal development (98.3%) or reduces severity of symptoms (94.8%).	na	Prospective/hypothetical survey	Public	eNBS	Canada
Mak et al., 2012	93.9% considered screening justified despite the risk of false results, indicating acceptance of potential trade-offs.	Majority preferred a voluntary program (70.4%) with pre-test counseling (98.2%) and explicit consent (96.4%). Strong support for state funding (83.2%). Most parents willing to return to hospital/clinic for delayed blood draw (94.6%).	Very high support for NBS expansion in Hong Kong: 97.6% overall, with 83.5% favoring immediate implementation. Support remained strong even for incurable diseases (97.7%) and for aligning policy with mainland China (98.8%).	na	Prospective/hypothetical survey	Parents	eNBS	Hong Kong
van Dijk et al., 2021	From the targeted-scope perspective, parental or societal benefits were considered secondary; detailed pre-test information and expanded choices were seen as burdensome. From the broad-scope perspective, the absence of detailed information and counselling would compromise informed and value-sensitive choice.	The targeted-scope view reflected a child-centered public health logic: focus only on treatable diseases, aiming for early detection to improve prognosis. The broad-scope view emphasized parental autonomy and individual preferences, with health gains defined more broadly (e.g., anticipation, reproductive planning).	Support for NBS expansion was positive for treatable disorders. Two distinct perspectives on extension were identified, shared by both parents and professionals: a targeted-scope and a broad-scope vision.	na	Prospective/hypothetical survey	Parents, professionals, institutions and researchers	eNBS	Netherlands
Paquin et al, 2016	Parents less likely to participate in expanded NBS may perceive a lack of social support. The unusually strong association between normative influence and intention may reflect uncertainty within couples about their partner’s attitude toward voluntary expanded screening.	Perceived normative influence strongly associated with parental intention across program scenarios, suggesting that social support plays an important role.	Strong parental intention to participate in expanded NBS.	na	Prospective/hypothetical survey	Parents	eNBS	USA
DeLuca, 2018	Caution about costs expressed more frequently among higher-educated participants. Education level influenced some responses: 95% of those with secondary education or lower supported screening regardless of cost, compared with 80% among those with higher education. No major differences by income or education for other questions.	Positive attitudes toward financial contribution; majority believed screening, diagnosis, and treatment should be offered regardless of cost.	Broad support for expansion of NBS, with nearly 90% or more supporting screening for the maximum possible number of conditions, including those without available treatment or cure.	na	Prospective/hypothetical survey	Public	eNBS	USA
White et al., 2023		Parents emphasized the importance of consent and clear data interpretation.	77% of parents expressed interest in gNBS compared with 99% for standard NBS.	62% of health professionals reported not using genomic sequencing as a complement to NBS, though nearly 80% believed it should be within the next ten years. Midwives, lab technicians, and molecular geneticists were more favorable to immediate use than pediatricians, NBS professionals, and other genetic specialists. In the longer term, no consensus emerged: roughly one-third supported integration …	Prospective/hypothetical survey	Parents, professionals	eNBS/gNBS	Australia
Bombard et al., 2014	Genomic sequencing also raised worry and fear. Lower participation associated with being female, having higher NBS literacy, and lower trust in science, health care quality, and the use of scientific evidence. Concerns that untargeted integration of WGS/ES in NBS could undermine participation and challenge the moral authority on which NBS programs rely	Genetic information perceived by some as providing greater reassurance and sense of security.	Higher willingness to participate in current NBS (94.4%) compared to WGS/ES in NBS (79.6%). Public more likely to consent to targeted NBS than WGS; potential reduction in participation with genomic sequencing.	na	Prospective/hypothetical survey	Public	eNBS/gNBS	Canada
Armstrong et al., 2022	Parents considered informed consent more important for gNBS than for standard NBS.	Strong parental interest in actionable results.	Higher support for standard NBS than for genomic sequencing; strong endorsement that every newborn should receive NBS (78.7% control arm, 71.0% nGS arm strongly agreed). Mean agreement higher for NBS (4.67) than for GS (3.60; p < 0.001).	na	Prospective/hypothetical survey	Parents of healthy newborns in babySeq project	eNBS/gNBS	USA
Lynch et al., 2024	Concerns focused on psychological impact for parents and on data security, storage, sharing, and access, especially fears of discrimination in insurance and employment.	Perceived benefits included early diagnosis and treatment, a moral obligation to use available technology, contributions to research and knowledge, and advantages for reproductive planning and the wider family.	77% supported gNBS both before and after discussion; most of the remaining respondents reported being unsure.	74% believed a gNBS program should be managed differently from standard NBS, particularly regarding consent.	Prospective/hypothetical survey	Parents, professionals, public	gNBS	Australia
Peters et al., 2025	Cost identified as a key driver. A minority (13%) expressed negative preferences, associated with specific sociodemographic profiles (older age, lower education, lower income, already parents, less genetic literacy).	Preferences varied by emphasis on accuracy, cost, or number of diagnoses. Younger respondents, those familiar with genetic/genomic conditions, and individuals with lower risk aversion were more likely to adopt gNBS.	Discrete choice experiment (Baby Screen+): 90% of respondents expressed interest in gNBS. Overall, 87% belonged to classes with a positive preference, while 13% showed negative preference.	Opt-in consent was preferred.	Prospective/hypothetical survey	Public	gNBS	Australia
Etchegary et al., 2012b	na	na	69% support for any condition	informed consent valued	Prospective/hypothetical survey	Public, prospective parents	gNBS	Canada
Etchegary et al., 2012a	na	preparedness/reproductive planning	>80% would test for various conditions	na	Prospective/hypothetical survey	Public, prospective parents	gNBS	Canada
Doll et al., 2025	Challenges anticipated regarding practical design, implementation, and need for educational and support structures. Concerns about data protection and psychological/ethical implications for families, particularly anxiety linked to uncertain results in the postpartum period. Ambiguities around defining actionability, weighing actionability versus penetrance and age of onset, and timing of result d…	Expectations that gNBS could improve early detection and rapid treatment initiation, accelerate development of therapies for rare diseases, and better prepare parents for potential health risks in their child. Support systems and professional recommendations were valued, and social norms seen as influential.	Patient representatives expressed both positive and reserved views of gNBS, with hope for greater certainty but awareness of multiple uncertainties.	Comparison noted with a large North American study (Pereira et al., 2021), which did not find significant psychological distress after implementation.	Prospective/hypothetical survey	Parents, patient reps, professionals	gNBS	Germany
Prosenc et al., 2024	Family history of disease was associated with decreased support. 50.8% believed having genetic information on their child would generate some worry and fear. Concerns about cost were also reported.	Support was higher among participants with higher education and greater genetic literacy.	83.2% reported high perceived advantages of gNBS, while overall acceptability was moderate (63.4%).	na	Prospective/hypothetical survey	Peripartum mothers	gNBS	Slovenia
Van Mil, 2021	Support was conditional on fully informed consent, access to genetic counseling and psychosocial support, and strong safeguards against misuse (discrimination, employer/insurance use) and inequalities (“no postcode lottery”). Concerns included over-medicalisation, emotional burden, and drift towards private insurance models.	WGS was perceived as enabling a more preventive approach in health care, better anticipation of needs and resource allocation, and collection of useful data for public health. Benefits were also expected for the extended family (e.g., cascade testing).	Participants supported WGS as a complementary or substitute tool for current NBS, provided the conditions identified were childhood-onset and treatable, with early interventions available. Carrier status and non-actionable conditions were generally excluded.	na	Prospective/hypothetical survey	Public	gNBS	UK
Elhadi et al., 2025	Concerns included possibility of adverse results (55.1%), misinterpretation of information (39.6%), and decisional difficulty (38.9%).	Main advantages identified: early detection (90.0%), access to early and effective treatment (63.0%), and prevention of complications (52.3%). Factors influencing decision: insurance coverage (63.0%), type of conditions (59.7%), test cost (47.9%), treatment availability (47.7%), and possibility of updated results (41.2%)	78.5% of respondents supported integrating genomic testing into NBS, while 21.5% expressed reservations or opposition.	59.2% believed the consent process should be distinct from that of standard NBS.	Prospective/hypothetical survey	Parents of a newborn	gNBS	United Arab Emirates
Moultrie et al., 2020	Interest declined for non-treatable, adult-onset conditions, and carrier status but remain high: 69% also wanted results for childhood-onset non-actionable conditions. Reported barriers included psychosocial harms (anxiety, anticipation of worst-case scenarios, loss of carefreeness, altered parent–child relationship); religious or spiritual beliefs (preference “not to know” and trust in God); con…	Key arguments in favor included improving child quality of life; benefits of early intervention (including for currently untreatable diseases that may become treatable in the future); material, financial, and emotional preparedness; future autonomy of the child (life choices, family planning); active parental role in information transmission; altruism (value for research and other families). Gene…	Very high parental support for gNBS: nearly all parents (91%, 60/66) stated they would want sequencing for their newborn if offered. Between 48% and 91% responded “definitely yes” depending on category (childhood-actionable, childhood-non-actionable, adult-onset, carrier status).	na	Prospective/hypothetical survey	Parents	gNBS	USA
Gold et al., 2024	Some parents expressed reluctance regarding low-penetrance findings, viewing them as less useful.	Parents emphasized medical and personal benefits of NBSeq, including early diagnosis, treatment, and the possibility of long-term monitoring. Many valued screening even without available treatment, citing personal and emotional benefits.	Most parents (≈70%) were open to receiving VUS results in NBSeq, provided adequate counselling. Many also supported disclosure of low-penetrance conditions, though a minority judged such knowledge as of limited utility.	Unlike other studies, data privacy was not a major concern; parents expected results to be integrated into electronic medical records.	Prospective/hypothetical survey	Parents	gNBS	USA
Wang et al., 2022	na	Information and empowerment were highly valued, with genomic newborn screening seen as a source of knowledge and agency. Support remained strong even in a context of lower acculturation and socioeconomic vulnerability.	Strong support for exome sequencing in NBS among Hispanic parents, described as a hard-to-reach, underserved, and understudied population.	na	Prospective/hypothetical survey	Pregnant Latinas	gNBS	USA
Joseph et al., 2016	Privacy and control concerns were raised, including risks of data security, storage, and state use. Distrust of the medical system and state-run NBS programs also emerged. Greater skepticism was expressed by African American participants and by those more knowledgeable about genomics.	Trust in technology and expectation of clear information often outweighed concerns about uncertainty, which most participants (except those more familiar with genomics) did not explicitly perceive.	Optimism about the benefits of gNBS; parents expressed a desire to play a meaningful role in the screening process, including being asked or consulted.	Highlights the need to integrate historical memory and social context into policy decisions and pediatric practice around gNBS.	Prospective/hypothetical survey	Pregnant women, parents of affected children	gNBS	USA
Pereira et al., 2019	Both groups acknowledged more risks with GS than with NBS (parents: 35% vs 19%; clinicians: 70% vs 39%), with clinicians systematically more concerned. Main concerns included privacy, data security, and potential discrimination.	71% of parents and 51% of clinicians recognized health benefits of GS. Parents valued “knowledge for the sake of knowledge” and anticipated broader benefits (personal/parental utility) beyond clinical outcomes. Parents projected that in 10 years, GS and NBS would be equally important, with GS utility rising while NBS utility declining. Clinicians saw NBS as more useful for identifying and managin…	Large majority of parents (93%) and all clinicians (100%) agreed all newborns should receive NBS, but only 33% of parents and 8% of clinicians believed all newborns should receive GS (p < 0.001). Parents generally more optimistic than clinicians about GS.	No persistent psychosocial harms of GS results were reported for families. Differences highlight how clinical benefit for clinicians contrasts with broader parental perceptions of utility, underlining the crucial role of education.	Real-world implementation pilot	Parents of enrolled newborn, professionals	eNBS/gNBS	USA
Downie et al., 2020	Lower agreement observed among parents of infants younger than 3 months and among non-Australian participants.	Parents choosing additional findings reported lower anxiety at the time of decision, less decisional conflict, and greater tolerance of uncertainty.	68% of parents opted to receive additional gNBS findings, including 40.6% who accepted non–medically actionable childhood-onset conditions.	No significant differences in maternal or paternal age, sex of the baby, use of assisted reproduction, gestation at delivery, education, medical literacy, or family income between those who accepted or declined additional findings.	Real-world implementation pilot	Parents of affected children	gNBS	Australia
Dangouloff et al., 2024	Most frequent reason for refusal was lack of explanation (“no reason,” n = 225). Other reasons included perception of good family/child health (n = 37), belief that mandatory screening was sufficient (n = 32), paternal opposition, reluctance to sign consent, concerns about experimental status, or fears related to invasiveness, stress, or language barriers.	na	Overall acceptability of 90.5%.	na	Real-world implementation pilot	Parents	gNBS	Belgium
Genetti et al., 2019	Lower enrollment when the child was younger than 3 months. Barriers identified before receiving information included blood draw and logistics; after information, concerns centered on discrimination and privacy.	na	Overall enrollment rate of 6.9%; among families expressing interest, 67% enrolled.	No significant associations between participation and respondent age, ethnicity, education, annual income, or number of children in multivariable regression.	Real-world implementation pilot	Parents	gNBS	USA
Peay et al., 2022	Few concerns reported; main issue was genetic data confidentiality, generally perceived as a minor risk.	Most frequently endorsed reason for participation was to know if the baby had the screened conditions (43.0%), followed by no additional blood samples required (20.1%). Interviews revealed that parents primarily enrolled to “know rather than not know,” viewing screening as a way to anticipate, prepare, and access care earlier. Personal context (e.g. high-risk pregnancy, family history) and logist…	na (Early Check only reports on enrolled participants, not overall acceptability).	na	Real-world implementation pilot	Parents of enrolled newborn	gNBS	USA
Ziegler et al., 2025	Spanish-speaking parents were more likely than English speakers to restrict participation to conditions with established interventions (16.3% vs 8.1%, p < .001). Among decliners, main reasons were lack of interest (31%), belief that standard NBS was sufficient (21%), and feeling overwhelmed (14%). Concerns about genetic research or privacy were rare (<5%).	na	Participation rate was 72% (4000/5555 approached). Most parents (90.6%) opted to include both categories of conditions (treatable and actionable)	na	Real-world implementation pilot	Parents of enrolled newborn	gNBS	USA
